# Supplementary material for: Melvin is a conversational voice interface for cancer genomics data
Source: Commun Biol. 2024 Jan 5;7:30. doi: 10.1038/s42003-023-05688-z (PMC10770357; doi:10.1038/s42003-023-05688-z)
Supplement: Supplementary file 4 — Supplementary Data 1 [file 42003_2023_5688_MOESM4_ESM.xlsx]

## Sheet: CGC genes
Supplementary Data 1. Cancer-associated genes (n = 723) that were collected from the Cancer Gene Census.
Gene Name
ACVR2A
AKT1
AKT2
ALDH2
ALK
ANK1
APC
BIRC3
AR
RHOA
ARHGAP5
RHOH
ARNT
ZFHX3
ATF1
ATIC
ATM
ATP1A1
ATP2B3
ATR
ATRX
B2M
BARD1
BAX
CCND1
BCL2
BCL3
BCL6
BCL7A
BCL9
TNFRSF17
BCR
PRDM1
BMP5
BMPR1A
FOXL2
BRCA1
BRAF
BRCA2
BTG1
BTK
BUB1B
CACNA1D
CALR
CARS
CASP3
CASP9
RUNX1
RUNX1T1
CBFA2T3
CBFB
CBL
CBLB
CCNC
CCND2
CCND3
CCNE1
CD28
CD79B
CDH1
CDH11
CDH17
CDK6
CDKN1A
CDKN1B
CDX2
CHD2
CLTC
CCR4
CCR7
COL2A1
COL3A1
KLF6
COX6C
CREB1
CREBBP
CSF1R
CSF3R
CTNNA2
CTNNB1
CTNND1
CTNND2
CUX1
CYLD
DCC
DDB2
DDIT3
DDX3X
DDX6
DDX10
DNM2
DNMT3A
EBF1
EIF1AX
ELF3
ELK4
ELN
EP300
EPAS1
EPHA3
EPHA7
EPS15
ERBB2
ERBB3
ERBB4
ERCC2
ERCC3
ERCC4
ERCC5
ERG
ESR1
ETV1
ETV4
ETV5
MECOM
EWSR1
EXT1
EXT2
FANCA
FANCC
FANCD2
FANCE
FANCG
FAT1
FBLN2
FCGR2B
FEN1
FES
FGFR1
FGFR3
GPC5
FGFR2
FH
FHIT
FOXO1
FOXO3
FLI1
FLNA
FLT3
FLT4
MTOR
FUS
KDSR
GATA1
GATA2
GATA3
GPC3
GNA11
GNAQ
GNAS
GRIN2A
GRM3
MSH6
H3F3A
NRG1
HIF1A
HIP1
HLA-A
MNX1
HLF
HMGA1
HNRNPA2B1
HOXA9
HOXA11
HOXA13
HOXC11
HOXC13
HOXD13
HRAS
HSP90AA1
HSP90AB1
DNAJB1
TNC
ID3
IDH1
IDH2
IGH
IGL
IKBKB
IL2
IL6ST
IL7R
EIF3E
IRF4
ITGAV
ITK
JAK2
JAK3
JUN
KCNJ5
KDR
KIF5B
KIT
KLK2
KRAS
KTN1
LASP1
LCP1
LEF1
LMNA
LMO1
LMO2
LPP
LYL1
SMAD2
SMAD3
SMAD4
MAF
MDM2
MDM4
MAP3K1
MEN1
MET
MGMT
MITF
MLF1
MLH1
KMT2A
MLLT1
AFF1
MLLT6
FOXO4
MN1
MPL
MSN
MTCP1
MUC1
MUTYH
MYC
MYCL
MYCN
MYD88
MYH9
MYH11
MYO5A
MYOD1
NAB2
NACA
NBN
NF2
NFATC2
NFE2L2
NFIB
NFKB2
NFKBIE
NONO
CNOT3
NOTCH1
NOTCH2
NPM1
NRAS
NTHL1
NTRK3
DDR2
NUMA1
NUP98
OMD
PAFAH1B2
PAX3
PAX7
PBX1
PCBP1
PCM1
PDGFB
PDGFRA
PDGFRB
PER1
PIK3CA
PIK3CB
PIM1
PIK3R1
PLAG1
PLCG1
PML
PMS1
PRRX1
POLD1
POLE
POU2AF1
PPARG
PPP2R1A
PPP6C
PRCC
PRKACA
PRKAR1A
PRKCB
MAPK1
MAP2K1
MAP2K2
PTPN6
PTPN11
PTPN13
PTPRB
PTPRC
PTPRD
PTPRK
RAC1
RAD17
RAF1
RALGDS
RANBP2
RAP1GDS1
RARA
RB1
KDM5A
REL
RET
RGS7
ROBO2
ROS1
RPL10
RPL22
S100A7
SDC4
SDHA
SDHC
SDHD
MAP2K4
SET
SFPQ
SFRP4
SRSF2
SRSF3
SIX1
SKI
SMARCA4
SMARCB1
SMARCD1
SMO
SOX2
SRC
SSX2
SSX4
SS18
STAT3
STAT5B
STAT6
STRN
TAL1
TAL2
TCEA1
TBX3
TCF3
ZEB1
TCF12
TRA
TRB
TRD
TEC
TERT
TGFBR2
NKX2-1
TMPRSS2
TOP1
TP53
TPM3
TPM4
TPR
TSC2
TSHR
U2AF1
KDM6A
VAV1
VHL
EZR
WAS
WRN
WT1
XPA
XPC
XPO1
YWHAE
PRDM2
PAX8
CXCR4
DEK
TFEB
KAT6A
BRD3
CCDC6
KMT2D
HMGA2
TCL1A
TAF15
ELL
LZTR1
CLTCL1
ZRSR2
SMC1A
ARID1A
HIST1H4I
TRRAP
AXIN2
BAP1
HIST1H3B
SPOP
CUL3
IRS4
PPM1D
GAS7
TP63
NCOA1
SOCS1
EED
TRIM24
GMPS
FUBP1
BCL10
PSIP1
USP6
USP8
LATS1
RABEP1
ZMYM3
KLF4
TRIP11
RECQL4
QKI
APOBEC3B
NCOR1
NCOR2
ARHGEF10
PDE4DIP
HERPUD1
BCLAF1
SETDB1
SRGAP3
THRAP3
MED12
AKT3
ABI1
SH2B3
AKAP9
OLIG2
GPHN
FSTL3
STAG1
IKZF1
TFG
NDRG1
NCOA2
SLC34A2
IGF2BP2
CTCF
POLQ
STAG2
MALT1
MLLT11
CLP1
CNTRL
FGFR1OP
PTPRT
SOX21
BAZ1A
WIF1
CHEK2
FKBP9
CPEB3
DUX4L1
FNBP1
SETD1B
ERC1
ARHGAP26
CIC
LARP4B
CAMTA1
ACSL6
CRTC1
DICER1
HEY1
BRD4
LEPROTL1
SUZ12
KAT6B
CBLC
POT1
ZNF521
WWTR1
SS18L1
SETBP1
CNTNAP2
LATS2
NBEA
SND1
FOXP1
EML4
SETD2
DROSHA
CD274
TFPT
A1CF
TLX3
CD209
CHST11
IL21R
IGK
FAM135B
SBDS
CRNKL1
UBR5
NCKIPSD
TRIM33
SUFU
BCL11A
WHSC1L1
LRP1B
DGCR8
TET2
BCOR
RNF43
RFWD3
ARHGEF10L
FBXW7
ZNF331
ETNK1
TMEM127
N4BP2
ACKR3
CYSLTR2
GOPC
SALL4
BIRC6
KIAA1549
RNF213
KMT2C
BCORL1
PRDM16
CRLF2
NSD1
RBM15
CRTC3
ASPSCR1
CHCHD7
TBL1XR1
PALB2
FBXO11
PREX2
TET1
PDCD1LG2
FIP1L1
FCRL4
BCL2L12
BRIP1
USP44
RUNDC2A
ZNRF3
PHF6
HOOK3
CARD11
MAML2
RSPO3
CEP89
KNSTRN
ZNF479
CREB3L1
ISX
SPECC1
CSMD3
PWWP2A
RMI2
FAT3
LRIG3
MSI2
CANT1
AMER1
SIRPA
VTI1A
C15orf65
CNBD1
ZNF384
ASXL1
ARID2
FLCN
JAZF1
NUTM1
MDS2
HMGN2P46
P2RY8
RSPO2
DCAF12L2
ECT2L
ZNF429
MALAT1
FEV
FAM47C
RGPD3
NUTM2A
ABL1
ABL2
ACSL3
ACVR1
AFF3
AFF4
ARAF
ARHGEF12
ARID1B
AXIN1
BCL11B
BCL9L
BLM
CASP8
CCNB1IP1
CD74
CD79A
CDC73
CDH10
CDK12
CDK4
CDKN2A
CDKN2C
CEBPA
CHD4
CHIC2
CIITA
CLIP1
CNBP
COL1A1
CREB3L2
CYP2C8
DAXX
DCTN1
DDX5
EGFR
EIF4A2
ELF4
ETV6
EZH2
FAM131B
FANCF
FAS
FAT4
FGFR4
FOXA1
FOXR1
GLI1
GOLGA5
H3F3B
HNF1A
HOXD11
JAK1
KAT7
KDM5C
KEAP1
LCK
LIFR
LSM14A
MACC1
MAFB
MAP3K13
MAX
MB21D2
MLLT10
MLLT3
MSH2
MUC16
MUC4
MYB
NCOA4
NF1
NIN
NR4A3
NT5C2
NTRK1
NUP214
NUTM2B
PABPC1
PAX5
PBRM1
PHOX2B
PICALM
PMS2
POLG
POU5F1
PPFIBP1
PRF1
PRPF40B
PTCH1
PTEN
PTK6
RAD21
RAD51B
RBM10
RPL5
RPN1
SDHAF2
SDHB
SEPT5
SEPT6
SEPT9
SF3B1
SGK1
SH3GL1
SIX2
SLC45A3
SMARCE1
SPEN
SSX1
STIL
STK11
SYK
TCF7L2
TFE3
TFRC
TLX1
TNFAIP3
TNFRSF14
TRAF7
TRIM27
TSC1
WNK2
ZBTB16
ZCCHC8
ASXL2
C2orf44
CASC5
FAM46C
KIAA1598
LHFP
MKL1
MLLT4
WHSC1
ZNF198
ZNF278
