# Supplementary material for: Melvin is a conversational voice interface for cancer genomics data
Source: Commun Biol. 2024 Jan 5;7:30. doi: 10.1038/s42003-023-05688-z (PMC10770357; doi:10.1038/s42003-023-05688-z)
Supplement: Supplementary file 5 — Supplementary Data 2 [file 42003_2023_5688_MOESM5_ESM.xlsx]

## Sheet: Sheet1
Supplementary Data 2. List of GENE, CANCER TYPE, and DATA TYPE attribute values (and associated synonyms) whose pronunciations were crowdsourced via Pronunciation Quiz.
Crowdsourced terms and synonyms	Attribute type
Acute Myeloid Leukemia	CANCER TYPE
AML	CANCER TYPE
Adrenocortical carcinoma	CANCER TYPE
Bladder Urothelial Carcinoma	CANCER TYPE
Bladder Carcinoma	CANCER TYPE
Bladder Cancer	CANCER TYPE
Brain Lower Grade Glioma	CANCER TYPE
Lower Grade Glioma	CANCER TYPE
Glioma	CANCER TYPE
Breast invasive carcinoma	CANCER TYPE
Breast cancer	CANCER TYPE
Cervical squamous cell carcinoma and endocervical adenocarcinoma	CANCER TYPE
Cervical squamous cell carcinoma	CANCER TYPE
Endocervical adenocarcinoma	CANCER TYPE
Cervical carcinoma	CANCER TYPE
Cervical cancer	CANCER TYPE
Endocervical cancer	CANCER TYPE
Cholangiocarcinoma	CANCER TYPE
Bile duct cancer	CANCER TYPE
Chronic Myelogenous Leukemia	CANCER TYPE
CML	CANCER TYPE
Myelogenous Leukemia	CANCER TYPE
Colon adenocarcinoma	CANCER TYPE
Colon cancer	CANCER TYPE
Controls	CANCER TYPE
Esophageal carcinoma	CANCER TYPE
Esophageal cancer	CANCER TYPE
Throat cancer	CANCER TYPE
FFPE Pilot Phase II	CANCER TYPE
Glioblastoma multiforme	CANCER TYPE
Glioblastoma	CANCER TYPE
Head and Neck squamous cell carcinoma	CANCER TYPE
Head squamous cell carcinoma	CANCER TYPE
Neck squamous cell carcinoma	CANCER TYPE
Head carcinoma	CANCER TYPE
Neck carcinoma	CANCER TYPE
Head cancer	CANCER TYPE
Neck cancer	CANCER TYPE
Head and neck cancer	CANCER TYPE
Kidney Chromophobe	CANCER TYPE
Kidney Chromophobe cancer	CANCER TYPE
Chromophobe renal cell carcinoma	CANCER TYPE
Chromophobe renal cell cancer	CANCER TYPE
Kidney renal clear cell carcinoma	CANCER TYPE
Renal cell carcinoma	CANCER TYPE
Renal cell carcinoma	CANCER TYPE
Renal cell cancer	CANCER TYPE
Kidney renal papillary cell carcinoma	CANCER TYPE
Papillary renal cell carcinoma	CANCER TYPE
Papillary renal cell cancer	CANCER TYPE
PRCC	CANCER TYPE
Liver hepatocellular carcinoma	CANCER TYPE
Liver cancer	CANCER TYPE
Liver carcinoma	CANCER TYPE
Hepatocellular cancer	CANCER TYPE
Hepatocellular carcinoma	CANCER TYPE
HCC	CANCER TYPE
Lung adenocarcinoma	CANCER TYPE
Lung squamous cell carcinoma	CANCER TYPE
Lung carcinoma	CANCER TYPE
Lymphoid Neoplasm Diffuse Large B-cell Lymphoma	CANCER TYPE
Diffuse Large B-cell Lymphoma	CANCER TYPE
DLBCL	CANCER TYPE
Mesothelioma	CANCER TYPE
Miscellaneous	CANCER TYPE
Ovarian serous cystadenocarcinoma	CANCER TYPE
Ovarian cystadenocarcinoma	CANCER TYPE
Ovarian cancer	CANCER TYPE
Pancreatic adenocarcinoma	CANCER TYPE
Pancreatic cancer	CANCER TYPE
Pheochromocytoma and Paraganglioma	CANCER TYPE
Pheochromocytoma	CANCER TYPE
Paraganglioma	CANCER TYPE
Prostate adenocarcinoma	CANCER TYPE
Prostate cancer	CANCER TYPE
Rectum adenocarcinoma	CANCER TYPE
Rectal adenocarcinoma	CANCER TYPE
Rectum cancer	CANCER TYPE
Rectal cancer	CANCER TYPE
Sarcoma	CANCER TYPE
Skin Cutaneous Melanoma	CANCER TYPE
Malignant Melanoma	CANCER TYPE
Melanoma	CANCER TYPE
Skin Melanoma	CANCER TYPE
Skin Cancer	CANCER TYPE
Stomach adenocarcinoma	CANCER TYPE
Gastric adenocarcinoma	CANCER TYPE
Gastric cancer	CANCER TYPE
Testicular Germ Cell Tumors	CANCER TYPE
Testicular cancer	CANCER TYPE
Thymoma	CANCER TYPE
Thymic carcinoma	CANCER TYPE
Thymic cancer	CANCER TYPE
Thyroid carcinoma	CANCER TYPE
Thyroid cancer	CANCER TYPE
Uterine Carcinosarcoma	CANCER TYPE
Uterine sarcoma	CANCER TYPE
Uterus Carcinosarcoma	CANCER TYPE
Uterus sarcoma	CANCER TYPE
Uterine Corpus Endometrial Carcinoma	CANCER TYPE
Uterine Carcinoma	CANCER TYPE
Endometrial Carcinoma	CANCER TYPE
Uterine Cancer	CANCER TYPE
Endometrial Cancer	CANCER TYPE
Uterus Cancer	CANCER TYPE
Uveal Melanoma	CANCER TYPE
mutation	DATA TYPE
mutations	DATA TYPE
mutated gene	DATA TYPE
mutated genes	DATA TYPE
insertion	DATA TYPE
insertions	DATA TYPE
deletion	DATA TYPE
deletions	DATA TYPE
indel	DATA TYPE
indels	DATA TYPE
SNV	DATA TYPE
SNVs	DATA TYPE
single nucleotide variant	DATA TYPE
single nucleotide variants	DATA TYPE
point mutation	DATA TYPE
point mutations	DATA TYPE
SNP	DATA TYPE
SNPs	DATA TYPE
nonsynonymous mutation	DATA TYPE
nonsynonymous mutations	DATA TYPE
RNA	DATA TYPE
RNAs	DATA TYPE
expression	DATA TYPE
expressions	DATA TYPE
gene expression	DATA TYPE
gene expressions	DATA TYPE
RNA expression	DATA TYPE
RNA expressions	DATA TYPE
mRNA expression	DATA TYPE
mRNA expressions	DATA TYPE
gain	DATA TYPE
gains	DATA TYPE
amplification	DATA TYPE
amplifications	DATA TYPE
copy number amplification	DATA TYPE
copy number amplifications	DATA TYPE
copy number gain	DATA TYPE
copy number gains	DATA TYPE
loss	DATA TYPE
losses	DATA TYPE
deletion	DATA TYPE
deletions	DATA TYPE
copy number loss	DATA TYPE
copy number losses	DATA TYPE
copy number deletion	DATA TYPE
copy number deletions	DATA TYPE
copy number	DATA TYPE
copy numbers	DATA TYPE
copy number change	DATA TYPE
copy number changes	DATA TYPE
copy number variation	DATA TYPE
copy number variations	DATA TYPE
copy number alteration	DATA TYPE
copy number alterations	DATA TYPE
SV	DATA TYPE
SVs	DATA TYPE
structural change	DATA TYPE
structural changes	DATA TYPE
structural variant	DATA TYPE
structural variants	DATA TYPE
domain	DATA TYPE
domains	DATA TYPE
most affected domain	DATA TYPE
most affected domains	DATA TYPE
protein domain	DATA TYPE
protein domains	DATA TYPE
most affected protein domain	DATA TYPE
most affected protein domains	DATA TYPE
ACVR2A	GENE
AKT1	GENE
AKT2	GENE
ALDH2	GENE
ALK	GENE
ANK1	GENE
APC	GENE
BIRC3	GENE
AR	GENE
RHOA	GENE
ARHGAP5	GENE
RHOH	GENE
ARNT	GENE
ZFHX3	GENE
ATF1	GENE
ATIC	GENE
ATM	GENE
ATP1A1	GENE
ATP2B3	GENE
ATR	GENE
ATRX	GENE
B2M	GENE
BARD1	GENE
BAX	GENE
CCND1	GENE
BCL2	GENE
BCL3	GENE
BCL6	GENE
BCL7A	GENE
BCL9	GENE
TNFRSF17	GENE
BCR	GENE
PRDM1	GENE
BMP5	GENE
BMPR1A	GENE
FOXL2	GENE
BRCA1	GENE
BRAF	GENE
BRCA2	GENE
BTG1	GENE
BTK	GENE
BUB1B	GENE
CACNA1D	GENE
CALR	GENE
CARS	GENE
CASP3	GENE
CASP9	GENE
RUNX1	GENE
RUNX1T1	GENE
CBFA2T3	GENE
CBFB	GENE
CBL	GENE
CBLB	GENE
CCNC	GENE
CCND2	GENE
CCND3	GENE
CCNE1	GENE
CD28	GENE
CD79B	GENE
CDH1	GENE
CDH11	GENE
CDH17	GENE
CDK6	GENE
CDKN1A	GENE
CDKN1B	GENE
CDX2	GENE
CHD2	GENE
CLTC	GENE
CCR4	GENE
CCR7	GENE
COL2A1	GENE
COL3A1	GENE
KLF6	GENE
COX6C	GENE
CREB1	GENE
CREBBP	GENE
CSF1R	GENE
CSF3R	GENE
CTNNA2	GENE
CTNNB1	GENE
CTNND1	GENE
CTNND2	GENE
CUX1	GENE
CYLD	GENE
DCC	GENE
DDB2	GENE
DDIT3	GENE
DDX3X	GENE
DDX6	GENE
DDX10	GENE
DNM2	GENE
DNMT3A	GENE
EBF1	GENE
EIF1AX	GENE
ELF3	GENE
ELK4	GENE
ELN	GENE
EP300	GENE
EPAS1	GENE
EPHA3	GENE
EPHA7	GENE
EPS15	GENE
ERBB2	GENE
ERBB3	GENE
ERBB4	GENE
ERCC2	GENE
ERCC3	GENE
ERCC4	GENE
ERCC5	GENE
ERG	GENE
ESR1	GENE
ETV1	GENE
ETV4	GENE
ETV5	GENE
MECOM	GENE
EWSR1	GENE
EXT1	GENE
EXT2	GENE
FANCA	GENE
FANCC	GENE
FANCD2	GENE
FANCE	GENE
FANCG	GENE
FAT1	GENE
FBLN2	GENE
FCGR2B	GENE
FEN1	GENE
FES	GENE
FGFR1	GENE
FGFR3	GENE
GPC5	GENE
FGFR2	GENE
FH	GENE
FHIT	GENE
FOXO1	GENE
FOXO3	GENE
FLI1	GENE
FLNA	GENE
FLT3	GENE
FLT4	GENE
MTOR	GENE
FUS	GENE
KDSR	GENE
GATA1	GENE
GATA2	GENE
GATA3	GENE
GPC3	GENE
GNA11	GENE
GNAQ	GENE
GNAS	GENE
GRIN2A	GENE
GRM3	GENE
MSH6	GENE
H3F3A	GENE
NRG1	GENE
HIF1A	GENE
HIP1	GENE
HLA-A	GENE
MNX1	GENE
HLF	GENE
HMGA1	GENE
HNRNPA2B1	GENE
HOXA9	GENE
HOXA11	GENE
HOXA13	GENE
HOXC11	GENE
HOXC13	GENE
HOXD13	GENE
HRAS	GENE
HSP90AA1	GENE
HSP90AB1	GENE
DNAJB1	GENE
TNC	GENE
ID3	GENE
IDH1	GENE
IDH2	GENE
IGH	GENE
IGL	GENE
IKBKB	GENE
IL2	GENE
IL6ST	GENE
IL7R	GENE
EIF3E	GENE
IRF4	GENE
ITGAV	GENE
ITK	GENE
JAK2	GENE
JAK3	GENE
JUN	GENE
KCNJ5	GENE
KDR	GENE
KIF5B	GENE
KIT	GENE
KLK2	GENE
KRAS	GENE
KTN1	GENE
LASP1	GENE
LCP1	GENE
LEF1	GENE
LMNA	GENE
LMO1	GENE
LMO2	GENE
LPP	GENE
LYL1	GENE
SMAD2	GENE
SMAD3	GENE
SMAD4	GENE
MAF	GENE
MDM2	GENE
MDM4	GENE
MAP3K1	GENE
MEN1	GENE
MET	GENE
MGMT	GENE
MITF	GENE
MLF1	GENE
MLH1	GENE
KMT2A	GENE
MLLT1	GENE
AFF1	GENE
MLLT6	GENE
FOXO4	GENE
MN1	GENE
MPL	GENE
MSN	GENE
MTCP1	GENE
MUC1	GENE
MUTYH	GENE
MYC	GENE
MYCL	GENE
MYCN	GENE
MYD88	GENE
MYH9	GENE
MYH11	GENE
MYO5A	GENE
MYOD1	GENE
NAB2	GENE
NACA	GENE
NBN	GENE
NF2	GENE
NFATC2	GENE
NFE2L2	GENE
NFIB	GENE
NFKB2	GENE
NFKBIE	GENE
NONO	GENE
CNOT3	GENE
NOTCH1	GENE
NOTCH2	GENE
NPM1	GENE
NRAS	GENE
NTHL1	GENE
NTRK3	GENE
DDR2	GENE
NUMA1	GENE
NUP98	GENE
OMD	GENE
PAFAH1B2	GENE
PAX3	GENE
PAX7	GENE
PBX1	GENE
PCBP1	GENE
PCM1	GENE
PDGFB	GENE
PDGFRA	GENE
PDGFRB	GENE
PER1	GENE
PIK3CA	GENE
PIK3CB	GENE
PIM1	GENE
PIK3R1	GENE
PLAG1	GENE
PLCG1	GENE
PML	GENE
PMS1	GENE
PRRX1	GENE
POLD1	GENE
POLE	GENE
POU2AF1	GENE
PPARG	GENE
PPP2R1A	GENE
PPP6C	GENE
PRCC	GENE
PRKACA	GENE
PRKAR1A	GENE
PRKCB	GENE
MAPK1	GENE
MAP2K1	GENE
MAP2K2	GENE
PTPN6	GENE
PTPN11	GENE
PTPN13	GENE
PTPRB	GENE
PTPRC	GENE
PTPRD	GENE
PTPRK	GENE
RAC1	GENE
RAD17	GENE
RAF1	GENE
RALGDS	GENE
RANBP2	GENE
RAP1GDS1	GENE
RARA	GENE
RB1	GENE
KDM5A	GENE
REL	GENE
RET	GENE
RGS7	GENE
ROBO2	GENE
ROS1	GENE
RPL10	GENE
RPL22	GENE
S100A7	GENE
SDC4	GENE
SDHA	GENE
SDHC	GENE
SDHD	GENE
MAP2K4	GENE
SET	GENE
SFPQ	GENE
SFRP4	GENE
SRSF2	GENE
SRSF3	GENE
SIX1	GENE
SKI	GENE
SMARCA4	GENE
SMARCB1	GENE
SMARCD1	GENE
SMO	GENE
SOX2	GENE
SRC	GENE
SSX2	GENE
SSX4	GENE
SS18	GENE
STAT3	GENE
STAT5B	GENE
STAT6	GENE
STRN	GENE
TAL1	GENE
TAL2	GENE
TCEA1	GENE
TBX3	GENE
TCF3	GENE
ZEB1	GENE
TCF12	GENE
TRA	GENE
TRB	GENE
TRD	GENE
TEC	GENE
TERT	GENE
TGFBR2	GENE
NKX2-1	GENE
TMPRSS2	GENE
TOP1	GENE
TP53	GENE
TPM3	GENE
TPM4	GENE
TPR	GENE
TSC2	GENE
TSHR	GENE
U2AF1	GENE
KDM6A	GENE
VAV1	GENE
VHL	GENE
EZR	GENE
WAS	GENE
WRN	GENE
WT1	GENE
XPA	GENE
XPC	GENE
XPO1	GENE
YWHAE	GENE
PRDM2	GENE
PAX8	GENE
CXCR4	GENE
DEK	GENE
TFEB	GENE
KAT6A	GENE
BRD3	GENE
CCDC6	GENE
KMT2D	GENE
HMGA2	GENE
TCL1A	GENE
TAF15	GENE
ELL	GENE
LZTR1	GENE
CLTCL1	GENE
ZRSR2	GENE
SMC1A	GENE
ARID1A	GENE
HIST1H4I	GENE
TRRAP	GENE
AXIN2	GENE
BAP1	GENE
HIST1H3B	GENE
SPOP	GENE
CUL3	GENE
IRS4	GENE
PPM1D	GENE
GAS7	GENE
TP63	GENE
NCOA1	GENE
SOCS1	GENE
EED	GENE
TRIM24	GENE
GMPS	GENE
FUBP1	GENE
BCL10	GENE
PSIP1	GENE
USP6	GENE
USP8	GENE
LATS1	GENE
RABEP1	GENE
ZMYM3	GENE
KLF4	GENE
TRIP11	GENE
RECQL4	GENE
QKI	GENE
APOBEC3B	GENE
NCOR1	GENE
NCOR2	GENE
ARHGEF10	GENE
PDE4DIP	GENE
HERPUD1	GENE
BCLAF1	GENE
SETDB1	GENE
SRGAP3	GENE
THRAP3	GENE
MED12	GENE
AKT3	GENE
ABI1	GENE
SH2B3	GENE
AKAP9	GENE
OLIG2	GENE
GPHN	GENE
FSTL3	GENE
STAG1	GENE
IKZF1	GENE
TFG	GENE
NDRG1	GENE
NCOA2	GENE
SLC34A2	GENE
IGF2BP2	GENE
CTCF	GENE
POLQ	GENE
STAG2	GENE
MALT1	GENE
MLLT11	GENE
CLP1	GENE
CNTRL	GENE
FGFR1OP	GENE
PTPRT	GENE
SOX21	GENE
BAZ1A	GENE
WIF1	GENE
CHEK2	GENE
FKBP9	GENE
CPEB3	GENE
DUX4L1	GENE
FNBP1	GENE
SETD1B	GENE
ERC1	GENE
ARHGAP26	GENE
CIC	GENE
LARP4B	GENE
CAMTA1	GENE
ACSL6	GENE
CRTC1	GENE
DICER1	GENE
HEY1	GENE
BRD4	GENE
LEPROTL1	GENE
SUZ12	GENE
KAT6B	GENE
CBLC	GENE
POT1	GENE
ZNF521	GENE
WWTR1	GENE
SS18L1	GENE
SETBP1	GENE
CNTNAP2	GENE
LATS2	GENE
NBEA	GENE
SND1	GENE
FOXP1	GENE
EML4	GENE
SETD2	GENE
DROSHA	GENE
CD274	GENE
TFPT	GENE
A1CF	GENE
TLX3	GENE
CD209	GENE
CHST11	GENE
IL21R	GENE
IGK	GENE
FAM135B	GENE
SBDS	GENE
CRNKL1	GENE
UBR5	GENE
NCKIPSD	GENE
TRIM33	GENE
SUFU	GENE
BCL11A	GENE
WHSC1L1	GENE
LRP1B	GENE
DGCR8	GENE
TET2	GENE
BCOR	GENE
RNF43	GENE
RFWD3	GENE
ARHGEF10L	GENE
FBXW7	GENE
ZNF331	GENE
ETNK1	GENE
TMEM127	GENE
N4BP2	GENE
ACKR3	GENE
CYSLTR2	GENE
GOPC	GENE
SALL4	GENE
BIRC6	GENE
KIAA1549	GENE
RNF213	GENE
KMT2C	GENE
BCORL1	GENE
PRDM16	GENE
CRLF2	GENE
NSD1	GENE
RBM15	GENE
CRTC3	GENE
ASPSCR1	GENE
CHCHD7	GENE
TBL1XR1	GENE
PALB2	GENE
FBXO11	GENE
PREX2	GENE
TET1	GENE
PDCD1LG2	GENE
FIP1L1	GENE
FCRL4	GENE
BCL2L12	GENE
BRIP1	GENE
USP44	GENE
RUNDC2A	GENE
ZNRF3	GENE
PHF6	GENE
HOOK3	GENE
CARD11	GENE
MAML2	GENE
RSPO3	GENE
CEP89	GENE
KNSTRN	GENE
ZNF479	GENE
CREB3L1	GENE
ISX	GENE
SPECC1	GENE
CSMD3	GENE
PWWP2A	GENE
RMI2	GENE
FAT3	GENE
LRIG3	GENE
MSI2	GENE
CANT1	GENE
AMER1	GENE
SIRPA	GENE
VTI1A	GENE
C15orf65	GENE
CNBD1	GENE
ZNF384	GENE
ASXL1	GENE
ARID2	GENE
FLCN	GENE
JAZF1	GENE
NUTM1	GENE
MDS2	GENE
HMGN2P46	GENE
P2RY8	GENE
RSPO2	GENE
DCAF12L2	GENE
ECT2L	GENE
ZNF429	GENE
MALAT1	GENE
FEV	GENE
FAM47C	GENE
RGPD3	GENE
NUTM2A	GENE
ABL1	GENE
ABL2	GENE
ACSL3	GENE
ACVR1	GENE
AFF3	GENE
AFF4	GENE
ARAF	GENE
ARHGEF12	GENE
ARID1B	GENE
AXIN1	GENE
BCL11B	GENE
BCL9L	GENE
BLM	GENE
CASP8	GENE
CCNB1IP1	GENE
CD74	GENE
CD79A	GENE
CDC73	GENE
CDH10	GENE
CDK12	GENE
CDK4	GENE
CDKN2A	GENE
CDKN2C	GENE
CEBPA	GENE
CHD4	GENE
CHIC2	GENE
CIITA	GENE
CLIP1	GENE
CNBP	GENE
COL1A1	GENE
CREB3L2	GENE
CYP2C8	GENE
DAXX	GENE
DCTN1	GENE
DDX5	GENE
EGFR	GENE
EIF4A2	GENE
ELF4	GENE
ETV6	GENE
EZH2	GENE
FAM131B	GENE
FANCF	GENE
FAS	GENE
FAT4	GENE
FGFR4	GENE
FOXA1	GENE
FOXR1	GENE
GLI1	GENE
GOLGA5	GENE
H3F3B	GENE
HNF1A	GENE
HOXD11	GENE
JAK1	GENE
KAT7	GENE
KDM5C	GENE
KEAP1	GENE
LCK	GENE
LIFR	GENE
LSM14A	GENE
MACC1	GENE
MAFB	GENE
MAP3K13	GENE
MAX	GENE
MB21D2	GENE
MLLT10	GENE
MLLT3	GENE
MSH2	GENE
MUC16	GENE
MUC4	GENE
MYB	GENE
NCOA4	GENE
NF1	GENE
NIN	GENE
NR4A3	GENE
NT5C2	GENE
NTRK1	GENE
NUP214	GENE
NUTM2B	GENE
PABPC1	GENE
PAX5	GENE
PBRM1	GENE
PHOX2B	GENE
PICALM	GENE
PMS2	GENE
POLG	GENE
POU5F1	GENE
PPFIBP1	GENE
PRF1	GENE
PRPF40B	GENE
PTCH1	GENE
PTEN	GENE
PTK6	GENE
RAD21	GENE
RAD51B	GENE
RBM10	GENE
RPL5	GENE
RPN1	GENE
SDHAF2	GENE
SDHB	GENE
SEPT5	GENE
SEPT6	GENE
SEPT9	GENE
SF3B1	GENE
SGK1	GENE
SH3GL1	GENE
SIX2	GENE
SLC45A3	GENE
SMARCE1	GENE
SPEN	GENE
SSX1	GENE
STIL	GENE
STK11	GENE
SYK	GENE
TCF7L2	GENE
TFE3	GENE
TFRC	GENE
TLX1	GENE
TNFAIP3	GENE
TNFRSF14	GENE
TRAF7	GENE
TRIM27	GENE
TSC1	GENE
WNK2	GENE
ZBTB16	GENE
ZCCHC8	GENE
ASXL2	GENE
C2orf44	GENE
CASC5	GENE
FAM46C	GENE
KIAA1598	GENE
LHFP	GENE
MKL1	GENE
MLLT4	GENE
WHSC1	GENE
ZNF198	GENE
ZNF278	GENE
